# Supplementary material for: Assessment of Oxidative Stress Markers in Hypertensive Patients under the Use of Renin-Angiotensin-Aldosterone Blockers
Source: Antioxidants (Basel). 2023 Mar 25;12(4):802. doi: 10.3390/antiox12040802 (PMC10135118; doi:10.3390/antiox12040802)
Supplement: Supplementary file 1 [file antioxidants-12-00802-s001.zip]

Archive with 1 entries (1 files):
- antioxidants-2216579-supplementary.pdf
